# Supplementary material for: Sex-Specific Transcriptomic Profiles in Psoriatic Lesions: A Large-Scale Integrative Study
Source: Int J Mol Sci. 2026 May 15;27(10):4439. doi: 10.3390/ijms27104439 (PMC13207142; doi:10.3390/ijms27104439)
Supplement: Supplementary file 1 [file ijms-27-04439-s001.zip]

Archive with 1 entries (1 files):
- ijms-4245573-supplementary.pdf
